# Supplementary material for: Immuno-Dipstick for Colletotrichum gloeosporioides Detection: Towards On-Farm Application
Source: Biosensors (Basel). 2022 Jan 18;12(2):49. doi: 10.3390/bios12020049 (PMC8869205; doi:10.3390/bios12020049)
Supplement: Supplementary file 1 [file biosensors-12-00049-s001.zip]

Archive with 1 entries (1 files):
- biosensors-1513580-supplementary.pdf
